# Supplementary material for: Clinical Limitations of Tissue Annexin A2 Level as a Predictor of Postoperative Overall Survival in Patients with Hepatocellular Carcinoma
Source: J Clin Med. 2021 Sep 15;10(18):4158. doi: 10.3390/jcm10184158 (PMC8465313; doi:10.3390/jcm10184158)
Supplement: Supplementary file 1 [file jcm-10-04158-s001.zip]

Archive with 1 entries (1 files):
- jcm-1358608-supplementary.pdf
